# Supplementary material for: Triplet Chemotherapy with Cisplatin versus Oxaliplatin in the CRITICS Trial: Treatment Compliance, Toxicity, Outcomes and Quality of Life in Patients with Resectable Gastric Cancer
Source: Cancers (Basel). 2022 Jun 15;14(12):2963. doi: 10.3390/cancers14122963 (PMC9221508; doi:10.3390/cancers14122963)
Supplement: Supplementary file 1 [file cancers-14-02963-s001.zip]

Archive with 1 entries (1 files):
- cancers-1749916-supplementary.pdf
